# Supplementary material for: Transient expression of the neuropeptide galanin modulates peripheral‑to‑central connectivity in the somatosensory thalamus during whisker development in mice
Source: Nat Commun. 2024 Mar 29;15:2762. doi: 10.1038/s41467-024-47054-5 (PMC10980825; doi:10.1038/s41467-024-47054-5)
Supplement: Supplementary file 5 — Source Data [file 41467_2024_47054_MOESM5_ESM.xlsx]

## Sheet: Figure 2
b	cell density in VB							c	Galanin+ neurons in VB							d	Vglut2 density in VB							e	galanin ELISA primary cells										e1	galanin elisa slice culture
P1	P4	P7	P10	P14				P1	P4	P7	P10	P14	P21			P1	P4	P7	P10	P14	P21			pg/ml	BDNF			KCl			ctrl				pg/ml	BDNF	KCl	ctrl
120.093	407.586	306.17	537.638	766.333				206.9	526.5	488.9	420.9	68	0			6291.75	7378.5	7691.33	3850.75	2868.25	2506.75			P0	56.6776	40.919	71.2802	35.9019	66.0365	66.8419	38.5376	46.638	50.4074		P3	132.418	124.161	74.5133
221.608	328.854	426.293	568.971	767.609				267.6	510.8	393.5	386.9	124.2	0			7026.75	8728.5	7205	3408	2607	2359.5			P3	133.377	127.246	97.9025	88.8507	138.725	70.6124	59.4953	79.1814	47.9966		P6	163.213	101.122	51.5309
245.946	298.288	376.341	640.274	765.698				184.3	441.2	441.2	331.4	193.1	0			6978	7042	5718	3185.75	2304	2415.75														P7	201.562	154.663	102.645
		335.678	663.517														7235																		P20	102.313	108.017	84.3511
																Tukey's multiple comparisons test	Mean Diff,	95,00% CI of diff,	Significant?	Summary	Adjusted P Value
Tukey's multiple comparisons test	Mean Diff,	95,00% CI of diff,	Significant?	Summary	Adjusted P Value			Tukey's multiple comparisons test	Mean Diff,	95,00% CI of diff,	Significant?	Summary	Adjusted P Value			P1 vs. P4	-830.5	-2340 to 679,1	No	ns	0.4844	A-B
P1 vs. P4	-149	-287,4 to -10,70	Yes	*	0.0328	A-B		P1 vs. P4	-273.2	-396,7 to -149,8	Yes	****	<0,0001	A-B		P1 vs. P7	-105.9	-1720 to 1508	No	ns	>0,9999	A-C		Table Analyzed	P3 for stat		Table Analyzed	P0 vs P3 for stat
P1 vs. P7	-165.2	-294,6 to -35,84	Yes	*	0.011	A-C		P1 vs. P7	-221.6	-345,1 to -98,14	Yes	***	0.0007	A-C		P1 vs. P10	3284	1670 to 4898	Yes	***	0.0002	A-D
P1 vs. P10	-406.7	-536,1 to -277,3	Yes	****	<0,0001	A-D		P1 vs. P10	-160.1	-283,6 to -36,67	Yes	**	0.0093	A-D		P1 vs. P14	4172	2559 to 5786	Yes	****	<0,0001	A-E		Column B	P3 - ctrl		Column D	BDNF - P0
P1 vs. P14	-570.7	-709,0 to -432,3	Yes	****	<0,0001	A-E		P1 vs. P14	91.17	-32,29 to 214,6	No	ns	0.2044	A-E		P1 vs. P21	4338	2724 to 5952	Yes	****	<0,0001	A-F		vs.	vs,		vs.	vs,
P4 vs. P7	-16.21	-145,6 to 113,2	No	ns	0.9939	B-C		P1 vs. P21	219.6	96,14 to 343,1	Yes	***	0.0007	A-F		P4 vs. P7	724.6	-785,1 to 2234	No	ns	0.6173	B-C		Column A	P3 - BDNF		Column A	BDNF - P3
P4 vs. P10	-257.7	-387,1 to -128,3	Yes	***	0.0003	B-D		P4 vs. P7	51.63	-71,83 to 175,1	No	ns	0.7241	B-C		P4 vs. P10	4115	2605 to 5624	Yes	****	<0,0001	B-D
P4 vs. P14	-421.6	-560,0 to -283,3	Yes	****	<0,0001	B-E		P4 vs. P10	113.1	-10,36 to 236,6	No	ns	0.0798	B-D		P4 vs. P14	5003	3493 to 6513	Yes	****	<0,0001	B-E		Unpaired t test			Unpaired t test
P7 vs. P10	-241.5	-361,3 to -121,7	Yes	***	0.0003	C-D		P4 vs. P14	364.4	240,9 to 487,9	Yes	****	<0,0001	B-E		P4 vs. P21	5169	3659 to 6678	Yes	****	<0,0001	B-F		P value	0.0158		P value	0.0108
P7 vs. P14	-405.4	-534,8 to -276,0	Yes	****	<0,0001	C-E		P4 vs. P21	492.8	369,4 to 616,3	Yes	****	<0,0001	B-F		P7 vs. P10	3390	1776 to 5004	Yes	***	0.0001	C-D		P value summary	*		P value summary	*
P10 vs. P14	-163.9	-293,3 to -34,55	Yes	*	0.0116	D-E		P7 vs. P10	61.47	-61,99 to 184,9	No	ns	0.572	C-D		P7 vs. P14	4278	2664 to 5892	Yes	****	<0,0001	C-E		Significantly different (P < 0.05)?	Yes		Significantly different (P < 0.05)?	Yes
								P7 vs. P14	312.8	189,3 to 436,2	Yes	****	<0,0001	C-E		P7 vs. P21	4444	2830 to 6058	Yes	****	<0,0001	C-F		One- or two-tailed P value?	Two-tailed		One- or two-tailed P value?	Two-tailed
Test details	Mean 1	Mean 2	Mean Diff,	SE of diff,	n1	n2		P7 vs. P21	441.2	317,7 to 564,7	Yes	****	<0,0001	C-F		P10 vs. P14	888.4	-725,4 to 2502	No	ns	0.4837	D-E		t, df	t=4,023, df=4		t, df	t=4,508, df=4
P1 vs. P4	195.9	344.9	-149	43.4	3	3		P10 vs. P14	251.3	127,8 to 374,8	Yes	***	0.0002	D-E		P10 vs. P21	1054	-559,7 to 2668	No	ns	0.3148	D-F
P1 vs. P7	195.9	361.1	-165.2	40.6	3	4		P10 vs. P21	379.7	256,3 to 503,2	Yes	****	<0,0001	D-F		P14 vs. P21	165.8	-1448 to 1780	No	ns	0.9992	E-F		How big is the difference?			How big is the difference?
P1 vs. P10	195.9	602.6	-406.7	40.6	3	4		P14 vs. P21	128.4	4,972 to 251,9	Yes	*	0.0398	E-F										Mean of column A	119.5		Mean of column A	119.5
P1 vs. P14	195.9	766.5	-570.7	43.4	3	3										Test details	Mean 1	Mean 2	Mean Diff,	SE of diff,	n1	n2		Mean of column B	62.22		Mean of column D	56.29
P4 vs. P7	344.9	361.1	-16.21	40.6	3	4		Test details	Mean 1	Mean 2	Mean Diff,	SE of diff,	n1	n2		P1 vs. P4	6766	7596	-830.5	455.2	3	4		Difference between means (B - A) ± SEM	-57,28 ± 14,24		Difference between means (D - A) ± SEM	-63,22 ± 14,02
P4 vs. P10	344.9	602.6	-257.7	40.6	3	4		P1 vs. P4	219.6	492.8	-273.2	36.76	3	3		P1 vs. P7	6766	6871	-105.9	486.7	3	3		95% confidence interval	-96,82 to -17,75		95% confidence interval	-102,2 to -24,28
P4 vs. P14	344.9	766.5	-421.6	43.4	3	3		P1 vs. P7	219.6	441.2	-221.6	36.76	3	3		P1 vs. P10	6766	3482	3284	486.7	3	3		R squared (eta squared)	0.8018		R squared (eta squared)	0.8355
P7 vs. P10	361.1	602.6	-241.5	37.58	4	4		P1 vs. P10	219.6	379.7	-160.1	36.76	3	3		P1 vs. P14	6766	2593	4172	486.7	3	3
P7 vs. P14	361.1	766.5	-405.4	40.6	4	3		P1 vs. P14	219.6	128.4	91.17	36.76	3	3		P1 vs. P21	6766	2427	4338	486.7	3	3		F test to compare variances			F test to compare variances
P10 vs. P14	602.6	766.5	-163.9	40.6	4	3		P1 vs. P21	219.6	0	219.6	36.76	3	3		P4 vs. P7	7596	6871	724.6	455.2	4	3		F, DFn, Dfd	1,446, 2, 2		F, DFn, Dfd	1,559, 2, 2
								P4 vs. P7	492.8	441.2	51.63	36.76	3	3		P4 vs. P10	7596	3482	4115	455.2	4	3		P value	0.8178		P value	0.7815
								P4 vs. P10	492.8	379.7	113.1	36.76	3	3		P4 vs. P14	7596	2593	5003	455.2	4	3		P value summary	ns		P value summary	ns
								P4 vs. P14	492.8	128.4	364.4	36.76	3	3		P4 vs. P21	7596	2427	5169	455.2	4	3		Significantly different (P < 0.05)?	No		Significantly different (P < 0.05)?	No
								P4 vs. P21	492.8	0	492.8	36.76	3	3		P7 vs. P10	6871	3482	3390	486.7	3	3
								P7 vs. P10	441.2	379.7	61.47	36.76	3	3		P7 vs. P14	6871	2593	4278	486.7	3	3		Data analyzed			Data analyzed
								P7 vs. P14	441.2	128.4	312.8	36.76	3	3		P7 vs. P21	6871	2427	4444	486.7	3	3		Sample size, column A	3		Sample size, column A	3
								P7 vs. P21	441.2	0	441.2	36.76	3	3		P10 vs. P14	3482	2593	888.4	486.7	3	3					Sample size, column D	3
								P10 vs. P14	379.7	128.4	251.3	36.76	3	3		P10 vs. P21	3482	2427	1054	486.7	3	3
								P10 vs. P21	379.7	0	379.7	36.76	3	3		P14 vs. P21	2593	2427	165.8	486.7	3	3
								P14 vs. P21	128.4	0	128.4	36.76	3	3

## Sheet: Figure 4
a	P10 distance moved (m)		a1	P10 distance moved (m)		b	P10 center zone(frequency)		b1	center zone(frequency)		c2	VGlut2 punctae in VB		e	correlation (distance,VGlut2)		f	P10 distance		f1	P10 center zone		h	correlation (distance,VGlut2)		i	P45 distance
gal KD	ctrl		gal KD	ctrl		gal KD	ctrl		gal KD	ctrl		ctrl	gal KD		VGlut2 puncta	mm		gal KD	ctrl		gal KD	ctrl		VGlut2 puncta	mm		gal KD	ctrl
50.12	95.05		11757.5	11407.7		34.22	71.86		30	63		134.11	98.33		98.33	11757.5		27158.1	10875.1		366	49		98.33	27158		6744.28	6390.16
30.67	95.76		9189.99	13917.2		38.78	59.32		34	52		130.77	97.22		97.22	9189.99		9250.55	11037.4		83	67		97.22	9250.55		6521.52	6380.9
34.88	101.68		8316.13	9622.42		93.54	18.25		82	16		124.66	89.33		89.33	8316.13		12888.4	11017.7		130	85		89.33	12888.4		7508.33	5764.82
102.04	68.66		6890.6	16087.4		17.11	123.2		15	108		127.66	80.33		80.33	6890.6		19756.8	9926		410	30		80.33	19756.8		5685.33	4888.52
61.57	138.86		12633.9	13030.4		107.23	269.2		94	236		131.77	95.33		95.33	12633.9		7697.65	11657.9		55	98		95.33	7697.65		7233.76	5977.06
90.54	87.85		10214.5	13847.2		35.36	58.17		31	51		145.55	86.55		86.55	10214.5		10384.9	10964.9		180	26		86.55	10384.9		7258.8
70.77	74.1					0	129.6
64.04	123.89					0	92.59
53.06	100.34					0	46.29		Table Analyzed	1, In zone center / Nose-point Frequency		Unpaired t test			Y-intercept	-37088 to 16610		Table Analyzed	2, distance (mm)		Table Analyzed	2, In zone center / Nose-point Frequency		Std. Error			Table Analyzed	P45 - Adult distance (cm)
97.29	106.63					101.85	92.59					P value	<0,0001		X-intercept	-infinity to 72,66								Slope	533
78.66	107.17					296.29	138.88		Column B	ctrl		P value summary	****					Column B	ctrl		Column B	ctrl		Y-intercept	48720		Column B	ctrl
			Table Analyzed	1, distance (mm)					vs.	vs,		Significantly different (P < 0.05)?	Yes		Goodness of Fit			vs.	vs,		vs.	vs,					vs.	vs,
									Column A	gal KD		One- or two-tailed P value?	Two-tailed		R squared	0.5198		Column A	gal KD		Column A	gal KD		95% Confidence Intervals			Column A	gal KD
Table Analyzed	Distance together %		Column B	ctrl		Table Analyzed	1, In zone center %					t, df	t=10,01, df=10		Sy.x	1664								Slope	-1498 to 1462
			vs.	vs,					Unpaired t test									Unpaired t test			Unpaired t test			Y-intercept	-119110 to 151424		Unpaired t test
Column B	ctrl		Column A	gal KD		Column B	ctrl		P value	0.2747		How big is the difference?			Is slope significantly non-zero?			P value	0.267		P value	0.042		X-intercept	98,49 to +infinity		P value	0.0385
vs.	vs,					vs.	vs,		P value summary	ns		Mean of column A	132.4		F	4.33		P value summary	ns		P value summary	*					P value summary	*
Column A	gal KD		Unpaired t test			Column A	gal KD		Significantly different (P < 0.05)?	No		Mean of column B	91.18		DFn, DFd	1, 4		Significantly different (P < 0.05)?	No		Significantly different (P < 0.05)?	Yes		Goodness of Fit			Significantly different (P < 0.05)?	Yes
			P value	0.032					One- or two-tailed P value?	Two-tailed		Difference between means (B - A) ± SEM	-41,24 ± 4,118		P value	0.1059		One- or two-tailed P value?	Two-tailed		One- or two-tailed P value?	Two-tailed		R squared	0.0002826		One- or two-tailed P value?	Two-tailed
Unpaired t test			P value summary	*		Unpaired t test			t, df	t=1,156, df=10		95% confidence interval	-50,41 to -32,06		Deviation from zero?	Not Significant		t, df	t=1,176, df=10		t, df	t=2,331, df=10		Sy.x	8384		t, df	t=2,422, df=9
P value	0.0021		Significantly different (P < 0.05)?	Yes		P value	0.3143					R squared (eta squared)	0.9093
P value summary	**		One- or two-tailed P value?	Two-tailed		P value summary	ns		How big is the difference?						Equation	Y = 220,1*X - 10239		How big is the difference?			How big is the difference?			Is slope significantly non-zero?			How big is the difference?
Significantly different (P < 0.05)?	Yes		t, df	t=2,489, df=10		Significantly different (P < 0.05)?	No		Mean of column A	47.67		F test to compare variances						Mean of column A	14523		Mean of column A	204		F	0.001131		Mean of column A	6825
One- or two-tailed P value?	Two-tailed					One- or two-tailed P value?	Two-tailed		Mean of column B	87.67		F, DFn, Dfd	1,056, 5, 5		Data			Mean of column B	10913		Mean of column B	59.17		DFn, DFd	1, 4		Mean of column B	5880
t, df	t=3,539, df=20		How big is the difference?			t, df	t=1,032, df=20		Difference between means (B - A) ± SEM	40,00 ± 34,62		P value	0.9537		Number of X values	6		Difference between means (B - A) ± SEM	-3610 ± 3070		Difference between means (B - A) ± SEM	-144,8 ± 62,15		P value	0.9748		Difference between means (B - A) ± SEM	-945,0 ± 390,2
			Mean of column A	9834					95% confidence interval	-37,13 to 117,1		P value summary	ns		Maximum number of Y replicates	1		95% confidence interval	-10450 to 3231		95% confidence interval	-283,3 to -6,363		Deviation from zero?	Not Significant		95% confidence interval	-1828 to -62,43
How big is the difference?			Mean of column B	12985		How big is the difference?			R squared (eta squared)	0.1178		Significantly different (P < 0.05)?	No		Total number of values	6		R squared (eta squared)	0.1214		R squared (eta squared)	0.352					R squared (eta squared)	0.3946
Mean of column A	66.69		Difference between means (B - A) ± SEM	3152 ± 1266		Mean of column A	65.85								Number of missing values	0								Equation	Y = -17,92*X + 16157
Mean of column B	100		95% confidence interval	330,3 to 5973		Mean of column B	100		F test to compare variances			Data analyzed						F test to compare variances			F test to compare variances						F test to compare variances
Difference between means (B - A) ± SEM	33,30 ± 9,410		R squared (eta squared)	0.3825		Difference between means (B - A) ± SEM	34,14 ± 33,08		F, DFn, Dfd	5,954, 5, 5		Sample size, column A	6					F, DFn, Dfd	180,3, 5, 5		F, DFn, Dfd	26,00, 5, 5		Data			F, DFn, Dfd	1,171, 5, 4
95% confidence interval	13,68 to 52,93					95% confidence interval	-34,86 to 103,1		P value	0.0725		Sample size, column B	6					P value	<0,0001		P value	0.0028		Number of X values	6		P value	0.904
R squared (eta squared)	0.3851		F test to compare variances			R squared (eta squared)	0.05058		P value summary	ns								P value summary	****		P value summary	**		Maximum number of Y replicates	1		P value summary	ns
			F, DFn, Dfd	1,085, 5, 5					Significantly different (P < 0.05)?	No								Significantly different (P < 0.05)?	Yes		Significantly different (P < 0.05)?	Yes		Total number of values	6		Significantly different (P < 0.05)?	No
F test to compare variances			P value	0.9306		F test to compare variances																		Number of missing values	0
F, DFn, Dfd	1,422, 10, 10		P value summary	ns		F, DFn, Dfd	1,649, 10, 10		Data analyzed									Data analyzed			Data analyzed						Data analyzed
P value	0.5885		Significantly different (P < 0.05)?	No		P value	0.4426		Sample size, column A	6								Sample size, column A	6		Sample size, column A	6					Sample size, column A	6
P value summary	ns					P value summary	ns		Sample size, column B	6								Sample size, column B	6		Sample size, column B	6					Sample size, column B	5
Significantly different (P < 0.05)?	No		Data analyzed			Significantly different (P < 0.05)?	No
			Sample size, column A	6
Data analyzed			Sample size, column B	6		Data analyzed
Sample size, column A	11					Sample size, column A	11
Sample size, column B	11					Sample size, column B	11

## Sheet: Figure 5
b1	synapses (VGlut2)			c	intact, P10 distance			d	distance (mm)			e	P45, distance
ctrl	M617	M40		ctrl	M617	M40		ctrl	M617	M40		ctrl	M617	M40
119.66	183.88	97.55		124.863	197.7	198.24		7770.94	6308.64	2514.26		7753.54	7103.16	7524.6
129.33	202.44	120.77		66.2147	155.6	198.24		5297.49	8701.16	6435.53		7292.25	7399.24	6458.96
127.66	178.22	109.166		108.922	150.08	205.21		5760.89	9083.71	2468.35		8075.26	6880.03	7189.09
				81.23	110.3	185		7242.24	6789.19	6301.95
Table Analyzed	Ago-antago VGlut2			122.82	110	148.1		6025.05	8988.39	5615.45
				84.14	152.6	136.7
Column B	M617			105.09	87.3	89.6
vs.	vs,			106.7	127.7	149.25
Column A	ctrl							Table Analyzed	agonist-antag distance 2
Unpaired t test				Table Analyzed	Ago-antago Distance together %			Column C	M40			Table Analyzed	P45 - agonist-antag distance
P value	0.0014							vs.	vs,
P value summary	**			Column B	M617			Column B	M617			Column B	M617
Significantly different (P < 0.05)?	Yes			vs.	vs,							vs.	vs,
One- or two-tailed P value?	Two-tailed			Column A	ctrl			Unpaired t test				Column A	ctrl
t, df	t=7,928, df=4							P value	0.0152
				Unpaired t test				P value summary	*			Unpaired t test
How big is the difference?				P value	0.0234			Significantly different (P < 0.05)?	Yes			P value	0.1006
Mean of column A	125.6			P value summary	*			One- or two-tailed P value?	Two-tailed			P value summary	ns
Mean of column B	188.2			Significantly different (P < 0.05)?	Yes			t, df	t=3,075, df=8			Significantly different (P < 0.05)?	No
Difference between means (B - A) ± SEM	62,63 ± 7,900			One- or two-tailed P value?	Two-tailed							One- or two-tailed P value?	Two-tailed
95% confidence interval	40,70 to 84,56			t, df	t=2,544, df=14			How big is the difference?				t, df	t=2,127, df=4
R squared (eta squared)	0.9402							Mean of column B	7974
				How big is the difference?				Mean of column C	4667			How big is the difference?
F test to compare variances				Mean of column A	100			Difference between means (C - B) ± SEM	-3307 ± 1076			Mean of column A	7707
F, DFn, Dfd	6,008, 2, 2			Mean of column B	136.4			95% confidence interval	-5787 to -826,9			Mean of column B	7127
P value	0.2854			Difference between means (B - A) ± SEM	36,41 ± 14,31			R squared (eta squared)	0.5417			Difference between means (B - A) ± SEM	-579,5 ± 272,5
P value summary	ns			95% confidence interval	5,710 to 67,11							95% confidence interval	-1336 to 177,0
Significantly different (P < 0.05)?	No			R squared (eta squared)	0.3161			F test to compare variances				R squared (eta squared)	0.5307
								F, DFn, Dfd	2,321, 4, 4
Data analyzed				F test to compare variances				P value	0.4348			F test to compare variances
Sample size, column A	3			F, DFn, Dfd	2,781, 7, 7			P value summary	ns			F, DFn, Dfd	2,283, 2, 2
Sample size, column B	3			P value	0.2005			Significantly different (P < 0.05)?	No			P value	0.6091
				P value summary	ns							P value summary	ns
				Significantly different (P < 0.05)?	No			Data analyzed				Significantly different (P < 0.05)?	No
								Sample size, column B	5
				Data analyzed				Sample size, column C	5			Data analyzed
				Sample size, column A	8							Sample size, column A	3
				Sample size, column B	8							Sample size, column B	3
								Column B	M617
								vs.	vs,
				Table Analyzed	Ago-antago Distance together %			Column A	ctrl			Table Analyzed	P45 - agonist-antag distance
				Column C	M40			Unpaired t test				Column C	M40
				vs.	vs,			P value	0.0726			vs.	vs,
				Column A	ctrl			P value summary	ns			Column A	ctrl
								Significantly different (P < 0.05)?	No
				Unpaired t test				One- or two-tailed P value?	Two-tailed			Unpaired t test
				P value	0.0013			t, df	t=2,067, df=8			P value	0.1695
				P value summary	**							P value summary	ns
				Significantly different (P < 0.05)?	Yes			How big is the difference?				Significantly different (P < 0.05)?	No
				One- or two-tailed P value?	Two-tailed			Mean of column A	6419			One- or two-tailed P value?	Two-tailed
				t, df	t=3,996, df=14			Mean of column B	7974			t, df	t=1,674, df=4
								Difference between means (B - A) ± SEM	1555 ± 752,3
				How big is the difference?				95% confidence interval	-179,8 to 3290			How big is the difference?
				Mean of column A	100			R squared (eta squared)	0.3481			Mean of column A	7707
				Mean of column C	163.8							Mean of column C	7058
				Difference between means (C - A) ± SEM	63,80 ± 15,96			F test to compare variances				Difference between means (C - A) ± SEM	-649,5 ± 388,1
				95% confidence interval	29,56 to 98,03			F, DFn, Dfd	1,601, 4, 4			95% confidence interval	-1727 to 428,0
				R squared (eta squared)	0.5329			P value	0.6596			R squared (eta squared)	0.4119
								P value summary	ns
				F test to compare variances				Significantly different (P < 0.05)?	No			F test to compare variances
				F, DFn, Dfd	3,702, 7, 7							F, DFn, Dfd	1,917, 2, 2
				P value	0.1055			Data analyzed				P value	0.6857
				P value summary	ns			Sample size, column A	5			P value summary	ns
				Significantly different (P < 0.05)?	No			Sample size, column B	5			Significantly different (P < 0.05)?	No
				Data analyzed								Data analyzed
				Sample size, column A	8							Sample size, column A	3
				Sample size, column C	8							Sample size, column C	3

## Sheet: SI4
b	gal mRNA in the thalamus			b1	galanin expression in VB
ctrl D3				ctrl	gal KD
1.14	1.09	1.29		48.83	44.3
gal KD D3				52.5	48.16
0.76	0.58	0.633		57.5	37.16
ctrl D6				54	44.5
0.87	0.99	0.6		54.3	37.83
gal KD D6				59.6	37.6
0.66	0.28	0.481
Table Analyzed	gal all			Table Analyzed	Galanin
Column C	gal KD D3			Column B	gal siRNA
vs.	vs,			vs.	vs,
Column A	ctrl D3			Column A	ctrl
Unpaired t test				Unpaired t test
P value	0.003			P value	0.0004
P value summary	**			P value summary	***
Significantly different (P < 0.05)?	Yes			Significantly different (P < 0.05)?	Yes
One- or two-tailed P value?	Two-tailed			One- or two-tailed P value?	Two-tailed
t, df	t=6,414, df=4			t, df	t=5,250, df=10
How big is the difference?				How big is the difference?
Mean of column A	1.173			Mean of column A	54.46
Mean of column C	0.6577			Mean of column B	41.59
Difference between means (C - A) ± SEM	-0,5157 ± 0,08039			Difference between means (B - A) ± SEM	-12,86 ± 2,450
95% confidence interval	-0,7389 to -0,2925			95% confidence interval	-18,32 to -7,404
R squared (eta squared)	0.9114			R squared (eta squared)	0.7338
F test to compare variances				F test to compare variances
F, DFn, Dfd	1,266, 2, 2			F, DFn, Dfd	1,521, 5, 5
P value	0.8826			P value	0.6566
P value summary	ns			P value summary	ns
Significantly different (P < 0.05)?	No			Significantly different (P < 0.05)?	No
Data analyzed				Data analyzed
Sample size, column A	3			Sample size, column A	6
Sample size, column C	3			Sample size, column B	6

## Sheet: statistics per sex
Fig4/a	female distance, P10, %		Fig4/a	male distance, P10,%		Fig4/b	female P10 center zone(frequency)		Fig4/b	male P10 center zone(frequency)		Fig4/c	Vglut2 punctas - Female		Fig4/c	Vglut2 punctas - Male					Fig4/i	P45 distance - male
gal KD	ctrl		gal KD	ctrl		gal KD	ctrl		gal KD	ctrl		ctrl	gal KD		ctrl	gal KD					gal KD	ctrl
70.77	95.05		50.12	107.17		34.22	129.6		17.11	71.86		130.77	98.33		134.11	97.22					6744.28	6390.16
64.04	101.68		30.67	95.76		38.78	59.32		107.23	58.17		131.77	95.33		124.66	80.33					6521.52	6380.9
34.88	74.1		53.06	87.85		93.54	18.25		35.36	92.59		145.55	89.33		127.66	86.55					7508.33	5764.82
102.04	123.89		97.29	68.66		0	123.2		0	92.59
61.57	100.34		90.54	138.86		101.85	269.2		0	138.88
78.66	106.63					296.29	46.29
																					Table Analyzed	P45 - Adult distance (cm) male
						Table Analyzed	1, In zone center % - female		Table Analyzed	1, In zone center % - male											Column B	ctrl
Table Analyzed	Distance together % F		Table Analyzed	Distance together % M								Table Analyzed	Vglut2 - female		Table Analyzed	Vglut2 - male					vs.	vs,
						Column B	ctrl		Column B	ctrl											Column A	gal KD
Column B	ctrl		Column B	ctrl		vs.	vs,		vs.	vs,		Column B	gal KD		Column B	gal KD
vs.	vs,		vs.	vs,		Column A	gal KD		Column A	gal KD		vs.	vs,		vs.	vs,					Unpaired t test
Column A	gal KD		Column A	gal KD								Column A	ctrl		Column A	ctrl					P value	0.1094
						Unpaired t test			Unpaired t test												P value summary	ns
Unpaired t test			Unpaired t test			P value	0.8171		P value	0.0408		Unpaired t test			Unpaired t test						Significantly different (P < 0.05)?	No
P value	0.0178		P value	0.0746		P value summary	ns		P value summary	*		P value	0.0016		P value	0.002					One- or two-tailed P value?	Two-tailed
P value summary	*		P value summary	ns		Significantly different (P < 0.05)?	No		Significantly different (P < 0.05)?	Yes		P value summary	**		P value summary	**					t, df	t=2,053, df=4
Significantly different (P < 0.05)?	Yes		Significantly different (P < 0.05)?	No		One- or two-tailed P value?	Two-tailed		One- or two-tailed P value?	Two-tailed		Significantly different (P < 0.05)?	Yes		Significantly different (P < 0.05)?	Yes
One- or two-tailed P value?	Two-tailed		One- or two-tailed P value?	Two-tailed		t, df	t=0,2375, df=10		t, df	t=2,436, df=8		One- or two-tailed P value?	Two-tailed		One- or two-tailed P value?	Two-tailed					How big is the difference?
t, df	t=2,831, df=10		t, df	t=2,049, df=8								t, df	t=7,646, df=4		t, df	t=7,198, df=4					Mean of column A	6925
						How big is the difference?			How big is the difference?												Mean of column B	6179
How big is the difference?			How big is the difference?			Mean of column A	94.11		Mean of column A	31.94		How big is the difference?			How big is the difference?						Difference between means (B - A) ± SEM	-746,1 ± 363,5
Mean of column A	68.66		Mean of column A	64.34		Mean of column B	107.6		Mean of column B	90.82		Mean of column A	136		Mean of column A	128.8					95% confidence interval	-1755 to 263,0
Mean of column B	100.3		Mean of column B	99.66		Difference between means (B - A) ± SEM	13,53 ± 56,97		Difference between means (B - A) ± SEM	58,88 ± 24,17		Mean of column B	94.33		Mean of column B	88.03					R squared (eta squared)	0.513
Difference between means (B - A) ± SEM	31,62 ± 11,17		Difference between means (B - A) ± SEM	35,32 ± 17,24		95% confidence interval	-113,4 to 140,5		95% confidence interval	3,146 to 114,6		Difference between means (B - A) ± SEM	-41,70 ± 5,454		Difference between means (B - A) ± SEM	-40,78 ± 5,665
95% confidence interval	6,731 to 56,51		95% confidence interval	-4,430 to 75,08		R squared (eta squared)	0.005609		R squared (eta squared)	0.4259		95% confidence interval	-56,84 to -26,56		95% confidence interval	-56,51 to -25,05					F test to compare variances
R squared (eta squared)	0.4448		R squared (eta squared)	0.3442								R squared (eta squared)	0.936		R squared (eta squared)	0.9283					F, DFn, Dfd	2,085, 2, 2
						F test to compare variances			F test to compare variances												P value	0.6482
F test to compare variances			F test to compare variances			F, DFn, Dfd	1,379, 5, 5		F, DFn, Dfd	2,122, 4, 4		F test to compare variances			F test to compare variances						P value summary	ns
F, DFn, Dfd	1,853, 5, 5		F, DFn, Dfd	1,194, 4, 4		P value	0.7327		P value	0.4841		F, DFn, Dfd	3,249, 2, 2		F, DFn, Dfd	3,129, 2, 2					Significantly different (P < 0.05)?	No
P value	0.515		P value	0.8675		P value summary	ns		P value summary	ns		P value	0.4707		P value	0.4843
P value summary	ns		P value summary	ns		Significantly different (P < 0.05)?	No		Significantly different (P < 0.05)?	No		P value summary	ns		P value summary	ns					Data analyzed
Significantly different (P < 0.05)?	No		Significantly different (P < 0.05)?	No								Significantly different (P < 0.05)?	No		Significantly different (P < 0.05)?	No					Sample size, column A	3
						Data analyzed			Data analyzed												Sample size, column B	3
Data analyzed			Data analyzed			Sample size, column A	6		Sample size, column A	5		Data analyzed			Data analyzed
Sample size, column A	6		Sample size, column A	5		Sample size, column B	6		Sample size, column B	5		Sample size, column A	3		Sample size, column A	3
Sample size, column B	6		Sample size, column B	5								Sample size, column B	3		Sample size, column B	3
